# Supplementary material for: Decoding colorectal cancer lung metastasis: a global research odyssey
Source: Front Oncol. 2025 Jul 24;15:1587422. doi: 10.3389/fonc.2025.1587422 (PMC12328170; doi:10.3389/fonc.2025.1587422)
Supplement: Supplementary Table 1 — The top 22 co-cited references related to colorectal cancer lung metastasis. [file Table1.xlsx]

## Sheet: Supplement table 1
id	label	x	y	cluster	weight<Links>	weight<Total link strength>	weight
1	pfannschmidt j, 2007, ann thorac surg, v84, p324, doi 10.1016/j.athoracsur.2007.02.093	0.5	-0.1	1	21	756	240
2	pastorino u, 1997, j thorac cardiov sur, v113, p37, doi 10.1016/s0022-5223(97)70397-0	0.6127	-0.1162	1	21	583	235
3	saito y, 2002, j thorac cardiov sur, v124, p1007, doi 10.1067/mtc.2002.125165	0.7163	-0.1635	2	21	821	170
4	gonzalez m, 2013, ann surg oncol, v20, p572, doi 10.1245/s10434-012-2726-3	0.8023	-0.2381	1	21	435	164
5	mitry e, 2010, gut, v59, p1383, doi 10.1136/gut.2010.211557	0.8639	-0.3338	1	21	267	164
6	fong y, 1999, ann surg, v230, p309, doi 10.1097/00000658-199909000-00004	0.8959	-0.4431	3	21	334	134
7	pfannschmidt j, 2003, j thorac cardiov sur, v126, p732, doi 10.1016/s0022-5223(03)00587-7	0.8959	-0.5569	2	21	693	134
8	inoue m, 2004, ann thorac surg, v78, p238, doi 10.1016/j.athoracsur.2004.02.017	0.8639	-0.6662	3	21	587	127
9	mcafee mk, 1992, ann thorac surg, v53, p780, doi 10.1016/0003-4975(92)91435-c	0.8023	-0.7619	2	21	508	113
10	mccormack pm, 1992, arch surg-chicago, v127, p1403,doi: 10.1001/archsurg.1992.01420120037006	0.7163	-0.8365	2	20	533	113
11	okumura s, 1996, j thorac cardiov sur, v112, p867, doi 10.1016/s0022-5223(96)70085-5	0.6127	-0.8838	2	19	494	108
12	sung h, 2021, ca-cancer j clin, v71, p209, doi 10.3322/caac.21660	0.5	-0.9	1	17	57	107
13	iizasa t, 2006, ann thorac surg, v82, p254, doi 10.1016/j.athoracsur.2006.02.027	0.3873	-0.8838	4	20	504	104
14	goya t, 1989, cancer-am cancer soc, v64, p1418, doi 10.1002/1097-0142(19891001)64:7<1418::aid-cncr2820640709>3.0.co;2-n	0.2837	-0.8365	2	20	336	102
15	onaitis mw, 2009, ann thorac surg, v87, p1684, doi 10.1016/j.athoracsur.2009.03.034	0.1977	-0.7619	1	21	399	99
16	rena o, 2002, eur j cardio-thorac, v21, p906, doi 10.1016/s1010-7940(02)00088-x	0.1361	-0.6662	2	20	562	99
17	headrick jr, 2001, ann thorac surg, v71, p975, doi 10.1016/s0003-4975(00)02522-4	0.1041	-0.5569	3	21	422	98
18	shah sa, 2006, j am coll surgeons, v202, p468, doi 10.1016/j.jamcollsurg.2005.11.008	0.1041	-0.4431	3	21	296	94
19	regnard jf, 1998, ann thorac surg, v66, p214, doi 10.1016/s0003-4975(98)00269-0	0.1361	-0.3338	3	21	392	88
20	watanabe k, 2009, brit j surg, v96, p1058, doi 10.1002/bjs.6682	0.1977	-0.2381	1	21	365	88
21	welter s, 2007, eur j cardio-thorac, v31, p167, doi 10.1016/j.ejcts.2006.11.004	0.2837	-0.1635	4	20	454	88
22	van cutsem e, 2016, ann oncol, v27, p1386, doi 10.1093/annonc/mdw235	0.3873	-0.1162	1	18	116	87
